# Supplementary material for: Cardiovascular Safety Evaluation of Febuxostat and Allopurinol: Findings from the FDA Adverse Event Reporting System
Source: J Clin Med. 2023 Sep 20;12(18):6089. doi: 10.3390/jcm12186089 (PMC10531992; doi:10.3390/jcm12186089)
Supplement: Supplementary file 1 [file jcm-12-06089-s001.zip]

Archive with 2 entries (2 files):
- supplementary table s1.xlsx
- supplementary table s2.xlsx
