# Supplementary material for: Cardiovascular Safety Evaluation of Febuxostat and Allopurinol: Findings from the FDA Adverse Event Reporting System
Source: J Clin Med. 2023 Sep 20;12(18):6089. doi: 10.3390/jcm12186089 (PMC10531992; doi:10.3390/jcm12186089)
Supplement: Supplementary file 1 [file jcm-12-06089-s001.zip › supplementary table s1.xlsx]

## Sheet: Supplementary Table S1
Supplementary Table S1. Associations of cardiovascular adverse events with febuxostat
Generic_name	pt_name	n	%	PRR	χ2	ROR	Lower 95%CI	Upper 95%CI
febuxostat	Cardiac failure	389	14.3755	6.42411	1774.31	6.57159	5.93954	7.27089
febuxostat	Oedema peripheral	259	9.57132	2.29081	189.286	2.31397	2.04605	2.61698
febuxostat	Atrial fibrillation	221	8.16704	3.03791	302.452	3.06903	2.68655	3.50596
febuxostat	Cardiac failure congestive	220	8.13008	2.59717	216.617	2.62144	2.29415	2.99543
febuxostat	Peripheral swelling	192	7.09534	2.11669	113.507	2.13147	1.84825	2.4581
febuxostat	Oedema	119	4.39763	2.80431	138.051	2.81904	2.35294	3.37746
febuxostat	Blood creatine phosphokinase increased	99	3.65854	3.64572	189.547	3.66367	3.00522	4.46638
febuxostat	Arrhythmia	95	3.51072	2.39023	76.7901	2.39928	1.96033	2.93651
febuxostat	Angina pectoris	67	2.47598	2.60228	65.995	2.60962	2.05198	3.3188
febuxostat	Ascites	67	2.47598	2.85947	80.8479	2.86798	2.25505	3.64752
febuxostat	Cardiac failure acute	67	2.47598	15.6238	899.301	15.6908	12.3134	19.9946
febuxostat	Acute myocardial infarction	61	2.25425	2.21315	40.526	2.21821	1.72438	2.85346
febuxostat	Cardiac failure chronic	55	2.03252	23.2097	1135.24	23.2932	17.8049	30.4732
febuxostat	Multiple organ dysfunction syndrome	50	1.84775	3.84885	105.007	3.85857	2.92108	5.09694
febuxostat	Orthostatic hypotension	45	1.66297	3.40171	76.042	3.40908	2.54258	4.5709
febuxostat	Acute coronary syndrome	42	1.55211	5.48184	152.902	5.49468	4.05459	7.44625
febuxostat	Pulmonary congestion	41	1.51515	3.9702	90.7067	3.97851	2.92589	5.40982
febuxostat	Sudden death	38	1.40429	3.74305	76.075	3.75016	2.72555	5.15995
febuxostat	Ventricular tachycardia	37	1.36733	2.74182	40.836	2.74622	1.9878	3.794
febuxostat	Right ventricular failure	35	1.29342	5.38892	124.302	5.39939	3.87074	7.53175
febuxostat	Troponin increased	32	1.18256	6.84472	158.365	6.85748	4.84022	9.71547
febuxostat	Stress cardiomyopathy	29	1.07169	8.34873	185.64	8.36326	5.79839	12.0627
febuxostat	Ventricular extrasystoles	28	1.03474	3.05889	38.6748	3.06282	2.11245	4.44074
febuxostat	Atrial flutter	27	0.997783	3.96122	59.494	3.96667	2.7167	5.79175
febuxostat	Brain natriuretic peptide increased	26	0.960828	11.9293	256.45	11.9487	8.1089	17.6068
febuxostat	Angina unstable	25	0.923873	3.59992	46.7487	3.60435	2.43246	5.34083
febuxostat	Ventricular hypokinesia	25	0.923873	9.65459	191.611	9.66933	6.51562	14.3495
febuxostat	Ejection fraction decreased	23	0.849963	2.14497	14.0288	2.14677	1.42532	3.2334
febuxostat	Ventricular fibrillation	22	0.813008	2.25346	15.3047	2.25534	1.48365	3.42839
febuxostat	Atrioventricular block complete	21	0.776053	3.87787	44.6448	3.88199	2.5276	5.96211
febuxostat	Cardiogenic shock	21	0.776053	2.18526	13.4713	2.18695	1.42461	3.35725
febuxostat	Atrioventricular block	20	0.739098	3.24707	30.9845	3.25013	2.09429	5.04388
febuxostat	Echocardiogram abnormal	20	0.739098	18.6163	325.634	18.6403	11.9598	29.0524
febuxostat	Nocturia	19	0.702143	2.23948	13.0043	2.24108	1.42813	3.5168
febuxostat	Bundle branch block right	16	0.591279	3.71437	31.596	3.71732	2.27407	6.07656
febuxostat	Congestive cardiomyopathy	16	0.591279	3.80984	33.005	3.8129	2.33247	6.23298
febuxostat	Bundle branch block left	13	0.480414	3.46441	22.6946	3.46659	2.00996	5.97884
febuxostat	Orthopnoea	13	0.480414	4.80345	38.9183	4.80682	2.78574	8.29421
febuxostat	Atrioventricular block first degree	11	0.406504	2.75322	12.2408	2.75453	1.52351	4.98023
febuxostat	Left ventricular failure	11	0.406504	3.94459	24.0617	3.94679	2.18196	7.13907
febuxostat	Supraventricular extrasystoles	11	0.406504	3.54001	19.9609	3.54192	1.95843	6.40574
febuxostat	Prinzmetal angina	10	0.369549	13.3935	112.747	13.4019	7.17117	25.0462
febuxostat	Tachyarrhythmia	10	0.369549	4.42891	26.4008	4.43125	2.37953	8.25203
febuxostat	Atrial tachycardia	9	0.332594	6.18132	38.7837	6.1845	3.20888	11.9194
febuxostat	Atrioventricular block second degree	9	0.332594	3.44488	15.5504	3.44638	1.79023	6.63462
febuxostat	Cardiac dysfunction	8	0.295639	8.28932	50.7425	8.29329	4.13138	16.6478
febuxostat	Cardiorenal syndrome	6	0.221729	17.7527	92.7406	17.7595	7.90518	39.898
febuxostat	Sinus node dysfunction	6	0.221729	5.06395	19.4436	5.06561	2.26947	11.3068
febuxostat	Low cardiac output syndrome	5	0.184775	22.887	101.665	22.8945	9.40662	55.7222
febuxostat	Cardiac amyloidosis	3	0.110865	7.07418	15.5061	7.07542	2.26998	22.0537
febuxostat	Cardiac hypertrophy	3	0.110865	3.33497	4.88384	3.33545	1.073	10.3683
febuxostat	Brain natriuretic peptide abnormal	3	0.110865	21.0313	55.731	21.0354	6.6812	66.229
febuxostat	Cardiac stress test abnormal	3	0.110865	3.4895	5.30476	3.49001	1.1226	10.85
febuxostat	Supraventricular tachyarrhythmia	3	0.110865	28.1262	75.7481	28.1318	8.88986	89.0225
		2706
