# Supplementary material for: Cardiovascular Safety Evaluation of Febuxostat and Allopurinol: Findings from the FDA Adverse Event Reporting System
Source: J Clin Med. 2023 Sep 20;12(18):6089. doi: 10.3390/jcm12186089 (PMC10531992; doi:10.3390/jcm12186089)
Supplement: Supplementary file 1 [file jcm-12-06089-s001.zip › supplementary table s2.xlsx]

## Sheet: Supplementary Table S2
Supplementary Table S2. Associations of cardiovascular adverse events with allopurinol
Generic_name	pt_name	n	%	PRR	χ2	ROR	Lower 95%CI	Upper 95%CI
allopurinol	Oedema peripheral	2275	8.76112	2.70852	2407.17	2.74434	2.63131	2.86223
allopurinol	Atrial fibrillation	2066	7.95625	3.86098	4241.72	3.91534	3.74556	4.09282
allopurinol	Cardiac failure	1942	7.47872	4.36176	4846.2	4.42173	4.22376	4.62898
allopurinol	Cardiac failure congestive	1542	5.93831	2.44318	1291.34	2.46355	2.34139	2.59207
allopurinol	Syncope	1416	5.45308	2.33124	1058.34	2.34847	2.22722	2.47633
allopurinol	Bradycardia	1069	4.11676	3.43935	1794.5	3.46312	3.25742	3.68181
allopurinol	Oedema	882	3.39662	2.7983	995.043	2.81273	2.63004	3.00811
allopurinol	Pulmonary oedema	787	3.03077	2.97312	1003.9	2.98724	2.78216	3.20743
allopurinol	Arrhythmia	621	2.3915	2.09051	347.133	2.09666	1.93609	2.27054
allopurinol	Acute myocardial infarction	596	2.29522	2.91671	731.27	2.92707	2.69761	3.17605
allopurinol	Coronary artery disease	530	2.04105	2.16079	324.393	2.16637	1.98738	2.36148
allopurinol	Blood creatine phosphokinase increased	514	1.97944	2.53934	468.891	2.54651	2.33265	2.77998
allopurinol	Ascites	467	1.79844	2.68013	480.08	2.68724	2.45087	2.9464
allopurinol	Angina pectoris	466	1.79459	2.42882	383.287	2.43486	2.22072	2.66965
allopurinol	Mental status changes	434	1.67135	2.43236	358.159	2.43799	2.21621	2.68198
allopurinol	Orthostatic hypotension	389	1.49806	4.00119	843.499	4.01177	3.62465	4.44022
allopurinol	Electrocardiogram QT prolonged	387	1.49035	2.04752	203.682	2.05119	1.85451	2.26873
allopurinol	Cardiomegaly	380	1.4634	4.26996	914.224	4.28121	3.86299	4.7447
allopurinol	Ventricular tachycardia	353	1.35942	3.54713	624.599	3.55527	3.19681	3.95392
allopurinol	Multiple organ dysfunction syndrome	320	1.23233	3.3286	505.317	3.33535	2.98346	3.72874
allopurinol	Ejection fraction decreased	260	1.00127	3.28228	400.078	3.28765	2.90532	3.7203
allopurinol	Myocardial ischaemia	233	0.897293	2.68236	239.766	2.68591	2.35798	3.05943
allopurinol	Atrial flutter	227	0.874186	4.55175	602.61	4.55904	3.99095	5.20799
allopurinol	Sinus tachycardia	225	0.866484	2.5801	212.545	2.58332	2.26288	2.94913
allopurinol	Cardiomyopathy	215	0.827974	2.29041	153.018	2.29292	2.00278	2.62509
allopurinol	Cardiogenic shock	207	0.797166	2.90527	251.666	2.90884	2.53318	3.3402
allopurinol	Pulmonary congestion	206	0.793315	2.67855	211.312	2.68168	2.33493	3.07992
allopurinol	Right ventricular failure	203	0.781761	4.25212	484.995	4.25809	3.69989	4.90051
allopurinol	Sudden death	196	0.754804	2.59099	186.883	2.59381	2.2507	2.98922
allopurinol	Ventricular extrasystoles	193	0.743251	2.83881	223.812	2.84202	2.46296	3.27941
allopurinol	Cardiac failure acute	184	0.708592	5.84824	699.771	5.8563	5.04721	6.79509
allopurinol	Blood pressure systolic increased	181	0.697039	2.15549	109.887	2.15738	1.86184	2.49984
allopurinol	Acute coronary syndrome	175	0.673932	3.07261	237.654	3.07588	2.64615	3.57541
allopurinol	Hepatomegaly	174	0.670081	2.62963	171.427	2.6322	2.26419	3.06001
allopurinol	Ventricular fibrillation	174	0.670081	2.39192	137.813	2.39411	2.05975	2.78276
allopurinol	Sinus bradycardia	168	0.646975	2.85517	197.119	2.85798	2.45148	3.3319
allopurinol	Atrioventricular block complete	159	0.612316	3.99232	343.345	3.99662	3.41064	4.68329
allopurinol	Supraventricular tachycardia	157	0.604614	2.58495	148.897	2.5872	2.20797	3.03155
allopurinol	Acute pulmonary oedema	153	0.589209	4.18569	356.509	4.19009	3.56424	4.92584
allopurinol	Cardiac failure chronic	144	0.55455	8.39747	867.37	8.40709	7.09273	9.96502
allopurinol	Bundle branch block right	142	0.546848	4.50492	371.003	4.50942	3.81142	5.33523
allopurinol	Left ventricular dysfunction	142	0.546848	3.7689	278.698	3.77245	3.19038	4.46072
allopurinol	Hypertensive crisis	139	0.535295	2.01985	70.2353	2.02114	1.70861	2.39083
allopurinol	Angina unstable	134	0.51604	2.59001	127.631	2.59194	2.18334	3.077
allopurinol	Nocturia	129	0.496784	2.03364	66.4906	2.03485	1.70923	2.42249
allopurinol	Coronary artery stenosis	123	0.473678	3.31446	192.619	3.31703	2.77155	3.96988
allopurinol	Troponin increased	119	0.458274	3.42972	198.256	3.43234	2.85904	4.12059
allopurinol	Arteriosclerosis coronary artery	117	0.450572	2.71218	123.247	2.71399	2.25858	3.26122
allopurinol	Ischaemic cardiomyopathy	117	0.450572	4.88945	345.567	4.89356	4.06472	5.89141
allopurinol	Atrioventricular block first degree	114	0.439019	3.88131	234.996	3.88428	3.22143	4.68353
allopurinol	Orthopnoea	114	0.439019	5.81907	430.568	5.82403	4.82197	7.03433
allopurinol	Atrioventricular block	113	0.435168	2.46061	95.7129	2.46211	2.04283	2.96743
allopurinol	Congestive cardiomyopathy	111	0.427466	3.58027	199.494	3.58286	2.96479	4.32977
allopurinol	Bundle branch block left	110	0.423615	3.9879	237.078	3.99087	3.29839	4.82875
allopurinol	Tachyarrhythmia	99	0.381253	6.07438	396.21	6.07892	4.96291	7.44589
allopurinol	Brain natriuretic peptide increased	96	0.3697	6.04246	381.5	6.04683	4.92137	7.42967
allopurinol	Myocarditis	92	0.354296	2.1216	53.464	2.12253	1.72646	2.60947
allopurinol	Blood pressure diastolic decreased	88	0.338892	2.76776	96.7694	2.76916	2.24055	3.4225
allopurinol	Left ventricular failure	86	0.33119	4.20124	201.543	4.20373	3.38801	5.21583
allopurinol	Sudden cardiac death	86	0.33119	3.18552	125.091	3.18722	2.5714	3.95052
allopurinol	Cardiopulmonary failure	82	0.315785	3.03516	108.704	3.03667	2.43769	3.78283
allopurinol	Diastolic dysfunction	80	0.308083	4.47896	207.148	4.48147	3.58226	5.60639
allopurinol	Ventricular hypertrophy	76	0.292679	3.596	137.623	3.59778	2.86194	4.52283
allopurinol	Atrioventricular block second degree	74	0.284977	3.84831	150.377	3.85021	3.0525	4.85638
allopurinol	Hypertensive heart disease	72	0.277275	5.1422	228.777	5.1449	4.06011	6.51951
allopurinol	Supraventricular extrasystoles	71	0.273424	3.08161	96.9365	3.08294	2.43446	3.90417
allopurinol	Dilatation ventricular	65	0.250318	3.50678	112.637	3.50825	2.73959	4.49258
allopurinol	Blood pressure systolic decreased	58	0.22336	2.4692	49.5192	2.46997	1.9035	3.20503
allopurinol	Essential hypertension	58	0.22336	3.7978	115.283	3.79926	2.92311	4.93803
allopurinol	Ventricular hypokinesia	57	0.219509	2.94181	71.0304	2.94281	2.2614	3.82954
allopurinol	Pulseless electrical activity	57	0.219509	2.74136	61.4171	2.74226	2.10782	3.56766
allopurinol	Atrial tachycardia	55	0.211807	5.17841	176.52	5.18048	3.9509	6.79273
allopurinol	Bradyarrhythmia	54	0.207956	5.28354	178.343	5.28563	4.0205	6.94885
allopurinol	Chest X-ray abnormal	52	0.200254	2.35482	39.6294	2.35546	1.78918	3.10096
allopurinol	Ventricular arrhythmia	49	0.188701	2.3423	36.856	2.34289	1.76498	3.11004
allopurinol	Electrocardiogram ST segment depression	44	0.169446	2.7559	47.9416	2.7566	2.04318	3.71913
allopurinol	Left atrial dilatation	44	0.169446	4.49864	114.691	4.50003	3.32717	6.08635
allopurinol	Troponin I increased	43	0.165595	4.92259	128.249	4.92412	3.62584	6.68725
allopurinol	Dilatation atrial	37	0.142489	3.68359	69.8308	3.68449	2.65411	5.11488
allopurinol	Electrocardiogram T wave inversion	37	0.142489	2.23802	24.8008	2.23844	1.61607	3.10048
allopurinol	Cor pulmonale	35	0.134786	4.56893	93.41	4.57006	3.25717	6.41214
allopurinol	Hepatic congestion	35	0.134786	3.73909	67.7591	3.73995	2.66905	5.24053
allopurinol	Sinoatrial block	35	0.134786	8.48826	213.513	8.49062	6.01434	11.9865
allopurinol	Jugular vein distension	35	0.134786	9.16124	233.566	9.16382	6.48441	12.9504
allopurinol	Bundle branch block	34	0.130935	5.14749	108.185	5.14876	3.64814	7.26663
allopurinol	Electrocardiogram T wave abnormal	34	0.130935	3.26732	51.8451	3.26802	2.32257	4.59834
allopurinol	Ventricular dysfunction	34	0.130935	2.05171	17.9722	2.05203	1.46125	2.88168
allopurinol	Arrhythmia supraventricular	33	0.127084	4.35226	81.737	4.35326	3.07254	6.16783
allopurinol	Blood creatine phosphokinase MB increased	32	0.123233	3.00184	41.5059	3.00242	2.11244	4.26736
allopurinol	Electrocardiogram repolarisation abnormality	31	0.119382	5.94133	120.415	5.94271	4.13719	8.53618
allopurinol	Systolic dysfunction	29	0.11168	6.4803	126.406	6.48174	4.45325	9.43423
allopurinol	Sinus node dysfunction	29	0.11168	3.30142	45.0751	3.30203	2.2812	4.77966
allopurinol	Nodal arrhythmia	27	0.103978	4.39315	67.8525	4.39398	2.98911	6.45912
allopurinol	Sinus arrest	26	0.100127	2.68783	26.8539	2.68822	1.82109	3.96826
allopurinol	N-terminal prohormone brain natriuretic peptide increased	26	0.100127	7.62449	139.276	7.62605	5.1196	11.3596
allopurinol	Cardiac amyloidosis	25	0.096276	8.30715	148.629	8.3088	5.52716	12.4904
allopurinol	Dyspnoea paroxysmal nocturnal	25	0.096276	5.18986	80.4861	5.19081	3.47304	7.75819
allopurinol	Hypertrophic cardiomyopathy	23	0.088574	2.77257	25.3792	2.77294	1.8325	4.19603
allopurinol	Labile blood pressure	22	0.0847229	2.72918	23.4786	2.72952	1.78725	4.16858
allopurinol	Echocardiogram abnormal	22	0.0847229	2.69973	22.9396	2.70006	1.76806	4.12335
allopurinol	Cardiac output decreased	20	0.0770208	3.38888	32.6015	3.38931	2.17085	5.29166
allopurinol	Myoglobinuria	20	0.0770208	5.23499	65.1883	5.23576	3.34055	8.20619
allopurinol	Sinus arrhythmia	20	0.0770208	2.2518	13.6192	2.25202	1.44589	3.5076
allopurinol	Nocturnal dyspnoea	20	0.0770208	2.67917	20.5128	2.67947	1.71877	4.17714
allopurinol	Troponin T increased	20	0.0770208	2.9494	25.0488	2.94975	1.89107	4.60112
allopurinol	Coronary angioplasty	19	0.0731698	5.75307	70.6423	5.75389	3.6245	9.13428
allopurinol	Acute left ventricular failure	18	0.0693188	5.08893	56.3385	5.0896	3.17034	8.17073
allopurinol	Cardiorenal syndrome	18	0.0693188	7.33942	91.969	7.34045	4.54992	11.8425
allopurinol	Hypertensive nephropathy	17	0.0654677	2.80621	19.2372	2.80649	1.73335	4.54402
allopurinol	Right atrial dilatation	17	0.0654677	4.53086	44.7952	4.5314	2.7877	7.36579
allopurinol	Renal hypertension	16	0.0616167	11.0642	132.186	11.0657	6.6062	18.5355
allopurinol	Vascular graft occlusion	15	0.0577656	6.06783	59.9374	6.06852	3.60465	10.2165
allopurinol	Electrocardiogram change	15	0.0577656	2.11164	8.60118	2.11179	1.26648	3.52131
allopurinol	Cardiac hypertrophy	14	0.0539146	2.07956	7.69027	2.0797	1.22515	3.5303
allopurinol	Myocardial fibrosis	14	0.0539146	3.12842	19.6725	3.12869	1.83823	5.32507
allopurinol	Left ventricular enlargement	14	0.0539146	12.793	135.287	12.7945	7.34028	22.3015
allopurinol	Coronary artery restenosis	14	0.0539146	2.54046	12.7611	2.54065	1.49495	4.31781
allopurinol	Malignant hypertension	13	0.0500635	2.01587	6.52696	2.01599	1.16433	3.49061
allopurinol	Hepatojugular reflux	13	0.0500635	14.783	145.975	14.7847	8.26489	26.4475
allopurinol	Venous pressure jugular increased	12	0.0462125	4.65201	32.9086	4.6524	2.60865	8.29733
allopurinol	Silent myocardial infarction	12	0.0462125	2.17368	7.44697	2.17381	1.22712	3.85084
allopurinol	Right ventricular dysfunction	12	0.0462125	2.44647	10.0236	2.44663	1.3801	4.33737
allopurinol	Chronic left ventricular failure	12	0.0462125	12.5319	113.45	12.5332	6.88198	22.8249
allopurinol	Accelerated hypertension	11	0.0423615	4.10871	24.875	4.10901	2.24891	7.50763
allopurinol	Eosinophilic myocarditis	11	0.0423615	3.42184	18.2454	3.42208	1.8766	6.24036
allopurinol	Ejection fraction abnormal	10	0.0385104	2.39122	7.90965	2.39134	1.27739	4.47671
allopurinol	Left ventricular dilatation	10	0.0385104	5.38653	33.9363	5.38693	2.85206	10.1748
allopurinol	Electrocardiogram Q wave abnormal	10	0.0385104	7.5253	52.7071	7.52589	3.95956	14.3044
allopurinol	Orthostatic hypertension	10	0.0385104	3.6164	18.2836	3.61664	1.92486	6.79532
allopurinol	Cor pulmonale chronic	9	0.0346594	7.36878	46.2136	7.36929	3.74661	14.4948
allopurinol	Hypertensive cardiomyopathy	9	0.0346594	4.36539	22.3954	4.36566	2.24033	8.50724
allopurinol	Coronary artery surgery	8	0.0308083	2.87282	9.50082	2.87295	1.42289	5.80076
allopurinol	Cardio-respiratory distress	8	0.0308083	5.24842	26.1699	5.24872	2.57912	10.6816
allopurinol	Coronary artery insufficiency	8	0.0308083	2.7383	8.59814	2.73843	1.35688	5.52666
allopurinol	Blood creatine phosphokinase abnormal	7	0.0269573	2.71367	7.37973	2.71378	1.28114	5.74846
allopurinol	Muscular dystrophy	7	0.0269573	2.83166	8.07053	2.83177	1.33628	6.00093
allopurinol	Pulmonary arterial wedge pressure increased	7	0.0269573	6.75857	32.2184	6.75894	3.14547	14.5235
allopurinol	Brain natriuretic peptide abnormal	7	0.0269573	6.69541	31.8313	6.69577	3.11676	14.3846
allopurinol	Electrocardiogram PQ interval prolonged	7	0.0269573	9.81382	50.562	9.81438	4.51909	21.3145
allopurinol	Reperfusion arrhythmia	7	0.0269573	15.9202	84.7052	15.9211	7.17985	35.3047
allopurinol	Ventricular dyskinesia	7	0.0269573	4.80811	20.1656	4.80835	2.25313	10.2614
allopurinol	Tachycardia induced cardiomyopathy	7	0.0269573	14.3282	76.1283	14.329	6.49671	31.6038
allopurinol	Vascular stent stenosis	7	0.0269573	3.75083	13.623	3.75101	1.76427	7.97499
allopurinol	Cardiac asthma	6	0.0231063	5.90447	23.11	5.90473	2.59298	13.4463
allopurinol	Low cardiac output syndrome	6	0.0231063	3.63352	11.0599	3.63366	1.60958	8.20308
allopurinol	Tachycardia paroxysmal	6	0.0231063	2.88293	7.17679	2.88304	1.28077	6.48975
allopurinol	Electrocardiogram P wave abnormal	6	0.0231063	3.489	10.3027	3.48914	1.54642	7.87244
allopurinol	Left atrial enlargement	6	0.0231063	3.67703	11.2886	3.67718	1.62858	8.30271
allopurinol	Ventricular failure	6	0.0231063	2.7912	6.71386	2.7913	1.24046	6.28103
allopurinol	Rebound tachycardia	6	0.0231063	51.1721	196.767	51.1748	19.2061	136.355
allopurinol	Right ventricular dilatation	6	0.0231063	2.82979	6.90818	2.82989	1.25742	6.36881
allopurinol	Cardiac function test abnormal	5	0.0192552	2.6514	5.01302	2.65148	1.0912	6.44276
allopurinol	Myoglobinaemia	5	0.0192552	5.88185	19.1584	5.88207	2.38814	14.4877
allopurinol	Bundle branch block bilateral	4	0.0154042	7.87262	22.2845	7.87287	2.84742	21.7679
allopurinol	Hypertensive cardiomegaly	4	0.0154042	18.608	56.3938	18.6087	6.41243	54.0017
allopurinol	Myocardial necrosis	4	0.0154042	3.75575	7.8018	3.75585	1.38469	10.1874
allopurinol	Renovascular hypertension	4	0.0154042	11.6965	35.1149	11.6969	4.1571	32.9115
allopurinol	Ventricular flutter	4	0.0154042	3.75575	7.8018	3.75585	1.38469	10.1874
allopurinol	Oedema due to cardiac disease	4	0.0154042	5.76587	14.9169	5.76604	2.10589	15.7877
allopurinol	Coronary revascularisation	4	0.0154042	4.09376	8.99254	4.09388	1.50692	11.1219
allopurinol	Paroxysmal arrhythmia	4	0.0154042	5.68578	14.6338	5.68595	2.07742	15.5626
allopurinol	Agonal rhythm	4	0.0154042	5.76587	14.9169	5.76604	2.10589	15.7877
allopurinol	Cardiac cirrhosis	4	0.0154042	5.76587	14.9169	5.76604	2.10589	15.7877
allopurinol	Cardiac septal hypertrophy	4	0.0154042	3.17346	5.77529	3.17354	1.17322	8.58437
allopurinol	Scan myocardial perfusion abnormal	4	0.0154042	5.18198	12.8493	5.18213	1.8978	14.1503
allopurinol	Atrial enlargement	4	0.0154042	5.45835	13.8288	5.45851	1.99644	14.9243
allopurinol	Blood creatine phosphokinase MB abnormal	3	0.0115531	8.77235	19.0281	8.77256	2.69799	28.5241
allopurinol	Cardiac failure high output	3	0.0115531	3.37398	4.85121	3.37405	1.06822	10.6572
allopurinol	Cardiomyopathy alcoholic	3	0.0115531	6.97801	14.3833	6.97817	2.16674	22.4738
allopurinol	Pseudoaldosteronism	3	0.0115531	8.29817	17.8119	8.29837	2.55859	26.9144
allopurinol	Trifascicular block	3	0.0115531	4.65201	8.227	4.6521	1.46267	14.7963
allopurinol	Atrial natriuretic peptide increased	3	0.0115531	11.8089	26.6105	11.8092	3.57426	39.0173
allopurinol	Supraventricular tachyarrhythmia	3	0.0115531	3.69919	5.70248	3.69926	1.16911	11.7051
allopurinol	Vascular resistance pulmonary increased	3	0.0115531	9.30401	20.3817	9.30424	2.85345	30.3382
allopurinol	Viral cardiomyopathy	3	0.0115531	5.58241	10.701	5.58253	1.74642	17.8449
		25967
